# Supplementary material for: Efficacy of Tegoprazan in Patients with Laryngopharyngeal Reflux Disease: A Preliminary Feasibility Study
Source: J Clin Med. 2023 Sep 22;12(19):6116. doi: 10.3390/jcm12196116 (PMC10573336; doi:10.3390/jcm12196116)
Supplement: Supplementary file 1 [file jcm-12-06116-s001.zip]

Archive with 1 entries (1 files):
- jcm-2573276-supplementary.pdf
